# Supplementary material for: The Impact of Nutrition-Based Interventions on Nutritional Status and Metabolic Health in Small Island Developing States: A Systematic Review and Narrative Synthesis
Source: Nutrients. 2022 Aug 26;14(17):3529. doi: 10.3390/nu14173529 (PMC9460279; doi:10.3390/nu14173529)
Supplement: Supplementary file 1 [file nutrients-14-03529-s001.zip]

Archive with 1 entries (1 files):
- nutrients-1847562-supplementary.pdf
